# Supplementary material for: Mitochondrial Polyadenylation Is a One-Step Process Required for mRNA Integrity and tRNA Maturation
Source: PLoS Genet. 2016 May 13;12(5):e1006028. doi: 10.1371/journal.pgen.1006028 (PMC4866704; doi:10.1371/journal.pgen.1006028)
Supplement: S1 Table — (XLSX) [file pgen.1006028.s001.xlsx]

## Sheet: wt
	ATP6/8		ND5		ND4/4L		ND1		COX1		CytB		16S		12S
	Primer position from 3' end:		Primer position from 3' end:		Primer position from 3' end:		Primer position from 3' end:		Primer position from 3' end:		Primer position from 3' end:		Primer position from 3' end:		Primer position from 3' end:
	-53		-184		-273		-127		-207		-395		-203		-340
	3'end position	3'end addition	3'end position	3'end addition	3'end position	3'end addition	3'end position	3'end addition	3'end position	3'end addition	3'end position	3'end addition	3'end position	3'end addition	3'end position	3'end addition
1	0	(A)59	0	(A)9	0	(A)47	0	(A)52	0	(A)41	0	(A)44	0	(A)34	0	(A)5
2	0	(A)43	0	(A)46	0	(A)4	0	(A)54	0	(A)28	0	(A)48	0	(A)38	-55	(A)3
3	0	(A)57	-6		0	(A)41	0	(A)48	0	(A)43	0	(A)23 G (A)5	0	(A)33 C (A)6	-246	(A)29
4	0	(A)50	0	(A)50	0	(A)45	0	(A)51	0	(A)43	0	(A)32	0	38	0	(A)3
5	0	(A)57	0	(A)51	0	(A)28	0	(A)46	0	(A)44	0	(A)47	0	37	-246	(A)29
6	0	(A)64 G (A)3	0	(A)53	0	(A)22 G (A)24	0	(A)49	0	(A)43	0	(A)39	-18		-61	(A)6
7	0	(A)59	0	(A)49	0	(A)45	0	(A)45	0	(A)45	0	(A)46	0	32	0	(A)5
8	0	(A)37	0	(A)50	0	(A)41	0	(A)39	0	(A)42	0	(A)49	0	38	0	(A)6
9	0	(A)44	0	(A)19	0	(A)39	0	(A)23 T (A)28	0	(A)33	0	(A)49	0	35	0	(A)3
10	0	(A)47	0	(A)29	0		0	(A)42	0	(A)43	0	(A)47	0	38	-246	(A)29
11	0	(A)61	0	(A)55	0	(A)36	0	(A)50	0	(A)41	0	(A)45	0	(A)34 C (A)10	-113	(A)2
12	0	(A)18 G (A)25	0	(A)21	0	(A)40	0	(A)47	0	(A)14 G (A)25			0	3	0	(A)6
13	0	(A)40	0	(A)19 T (A)45	0	(A)37	0	(A)52	0	(A)43			0	38	-298	A
14	0	(A)48	0	(A)8 C (A)19	0	(A)51	0	(A)38	0	(A)44			0	34	-94	A
15	0	(A)62	0	(A)21 G (A)29	0	(A)42	0	(A)48	0	(A)50			0	40	0	AA
16	0	(A)54	-99		0	AT (A)45	0	(A)44	0	(A)44			0	37	-298	(A)4
17	0	(A)58	0	(A)39	0	(A)43	0	(A)44	0	(A)39			0	38	-1
18	0	(A)62	0	(A)48	0	(A)31			0	(A)44			0	43	0	(A)4
19	0	(A)36	0	(A)4	0	(A)24			0	(A)38			0	37	0	(A)4
20	0	(A)38	0	(A)55	-174				0	(A)30 C (A)6			0	35	0	(A)3
21	0	(A)46			0	(A)58			0	(A)46			-58		0	(A)4
22	0	(A)67			-1				0	(A)40			0	40	0	AA
23	0	(A)53			0	(A)46							0	45	0	(A)6
24	0	(A)53											0	42	-55	(A)3
													0	36
													0	36
													0	48
													0	40
													0	36

## Sheet: mtPAP KO
	ATP6/8		ND5		ND4/4L		ND1		COX1		CytB		16S		12S
	Primer position from 3' end:		Primer position from 3' end:		Primer position from 3' end:		Primer position from 3' end:		Primer position from 3' end:		Primer position from 3' end:		Primer position from 3' end:		Primer position from 3' end:
	-53		-184		-273		-127		-207		-395		-203		-340
	3'end position	3'end addition	3'end position	3'end addition	3'end position	3'end addition	3'end position	3'end addition	3'end position	3'end addition	3'end position	3'end addition	3'end position	3'end addition	3'end position	3'end addition
1	-13		-111		-16		-10		0	ACC	-65		0	A	0	(A)5
2	-1	(A)3	-7		-1		-4		-2	CC	-372		0	(A)11	0	(A)6
3	-6	CCA	-1		-4		-2		-14		-3		0		0	AA
4	-1	C	-7		-19		-1	(A)20	-3		0	TATC	0		0	AA
5	-10	C	0		-12		-2	C	-34		-10		0		0	(A)4
6	-1		-152		0		-1		0		-3	TCA	0	A	-198	AA
7	-13		-1	CC	-1	C	-5		0	A	-3		0	(A)15	-15	AA
8	0	(A)4	-14	A	-6		-1	AC	-3		-160		0		-272	(A)3
9	-31		-1	CC	-5		-7		-3		-10		0		-262	A
10	-11		-7		-12		-2	C	-8		-24		-4	CCA	0	(A)3
11	-6		-10	A	-221		-43	C	0	ACCAAC	-14		0		0	AA
12	-11		-127		-3		-10		-2		-6		0	(A)33	0	(A)4
13	-20		-1	CC	0		-13	CCA	-11		-3	TC	-4		-302	(A)4
14	-7		-1	CCAC	-49		-5		-2		-46	A	0		0	(A)3
15	-7	CCCCAC	-1	(A)11	-1		-8		0	CC	-3		0		0	(A)3
16	-8	ACCCCCA	-10	A	0		-1	A	-15				0	(A)30	0	(A)3
17	-8	CCCA	-1		-12	A	-7	A	-10				0	(A)20	-4	CC
18	-1	C	-5		-17	CAA	-5		-15				-25
19	-2		-39		-23		-2		-2				0
20	-11		-109	AC	-1	GA	-4		-13				0	(A)6
21	-7	CCCCAC	-1		-19		-14		-121				0
22	-11				-215		-16						0	(A)31
23	-18				-2		-2						-144	(A)24
24	-18				-4		-10						0	(A)31
25	-6				-1		-10						0	(A)18
26					-1		-10	A

## Sheet: daGAL4 Control
	COX1		ATP6/8		ND5		ND4/4L		ND6		ND1		16S		12S
	Primer position from 3' end:		Primer position from 3' end:		Primer position from 3' end:		Primer position from 3' end:		Primer position from 3' end:		Primer position from 3' end:		Primer position from 3' end:		Primer position from 3' end:
	3'end position	3'end addition	3'end position	3'end addition	3'end position	3'end addition	3'end position	3'end addition	3'end position	3'end addition	3'end position	3'end addition	3'end position	3'end addition	3'end position	3'end addition
1	-2		0	(A)52	0	(A)49	0	(A)40	0	(A)27	0	(A)47	0	(A)20	0	(A)3
2	0	(A)49	0	(A)51	0	(A)44	0	(A)52	0	(A)34	0	(A)31 T (A)20	0	(A)38	0	(A)5
3	0	(A)50	-1		0	(A)56	0	(A)47	0	(A)36	0	(A)45	0	(A)41	0	(A)3
4	0	(A)50	0	(A)46	0	(A)37	0	(A)43 G (A)6	0	(A)41	0	(A)45	0	(A)41	0	(A)4
5	0	(A)43	0	(A)64	0	(A)22 G (A)31	0	(A)48	0	(A)42	0	(A)18 G (A)33	0	(A)13 G (A)24	0	(A)3
6	0	(A)41	0	(A)39	0	(A)55	0	(A)44	0	(A)37	0	(A)43	0	(A)3 G (A)30	-267	(A)3
7	0	(A)50	0	(A)47 T (A)11	0	(A)55	0	(A)36	0	(A)35	0	(A)56 C	0	(A)38	-296	(A)6
8	0	(A)37	0	(A)43 G (A)5	0	(A)45			0	(A)34	0	(A)43	0	(A)39	-312	(A)3
9			0	(A)13	0	(A)52			0	(A)45	0	(A)19 G (A)12 G (A)9	0	(A)16 T (A)22
10			0	(A)50	0	(A)41			0	(A)47	0	(A)47	0	(A)39
11			0	(A)42	0	(A)58					0	(A)53
12			0	(A)12	0	(A)50					0	(A)35 G (A)3
13			0	(A)52	0	(A)48					0	(A)6 G (A)41
14			0	(A)51	0	(A)43					0	(A)26
15					0	(A)54					0	(A)34
16					0	(A)39					0	(A)5 G (A)40
17					0	(A)49					0	(A)42
18					0	(A)55					0	(A)37
19					0	(A)56					0	(A)49
20					0	(A)40					0	(A)47
21					0	(A)48					0	(A)42
22					0	(A)44					0	(A)44
23					0	(A)47					-1	(A)52
24					0	(A)25					0	(A)35
25					0	(A)17 C (A)12 C (A)21
26					0	(A)50
27					0	(A)44

## Sheet: mtPAP RNAi #1
	COX1		ATP6/8		ND5		ND4/4L		ND6		ND1		16S		12S
	Primer position from 3' end:		Primer position from 3' end:		Primer position from 3' end:		Primer position from 3' end:		Primer position from 3' end:		Primer position from 3' end:		Primer position from 3' end:		Primer position from 3' end:
	-207		-53		-333		-273		-335		-127		-182		-340
	3'end position	3'end addition	3'end position	3'end addition	3'end position	3'end addition	3'end position	3'end addition	3'end position	3'end addition	3'end position	3'end addition	3'end position	3'end addition	3'end position	3'end addition
1	0		0	(A)51	-1	(A)7	-1		-7		0	AA	0	(A)17	0	(A)3
2	0		-1		0	(A)8	0		-57		-1	C	0	(A)3	0	(A)5
3	0	A	-1		0	(A)5	-1	CCAA	-8		-9		0		0	A
4	0	A	-1	CCCC	-1	(A)7	0	(A)42	0		-3		0	(A)33	0	(A)3
5	0	A	0	AA	-4	A	-2		-4		-1	C	0		0	(A)5
6	-3		-6		-1		-1		0		-7		0	(A)21	0	(A)4
7	-3		-1	CCCC	-5		0	(A)51	0		-1		0	(A)30 G (A)6	0	(A)3
8	-3		-10		0	(A)4	-7		-8		0	A	0	(A)14	-270	AA
9	0	(A)46	-7		0	(A)41	-3	AA	0		-1		0	(A)3
10	0	A	-2		-1	(A)6	-1				-7	C	0	(A)29
11	0	A	0	AA	-2		-1	A			-10	ATTACTAA
12	0	(A)36 G (A)6	-1		-1		0	(A)8			-7	A
13	0		-1		0	(A)4
14	0	(A)3	-2		0	(A)5
15	0	A	-1		0	(A)7
16					-5
17					0	AA
18					0	(A)5
19					0	(A)12
20					0	(A)24
21					0	(A)49
22					-4
23					0	A
24					-3
25					-1	CCA
26					0	(A)10
27					0	(A)46
28					-1	(A)4
